# Supplementary material for: On the Significance of the ADNT1 Carrier in Arabidopsis thaliana under Waterlogging Conditions
Source: Biomolecules. 2023 Apr 24;13(5):731. doi: 10.3390/biom13050731 (PMC10216781; doi:10.3390/biom13050731)
Supplement: Supplementary file 1 [file biomolecules-13-00731-s001.zip]

Archive with 1 entries (1 files):
- biomolecules-2315937-supplementary.pdf
